# Supplementary material for: Effect of host fruit, temperature and Wolbachia infection on survival and development of Ceratitis capitata immature stages
Source: PLoS One. 2020 Mar 19;15(3):e0229727. doi: 10.1371/journal.pone.0229727 (PMC7082022; doi:10.1371/journal.pone.0229727)
Supplement: S1 Dataset — (XLSX) [file pone.0229727.s001.xlsx]

## Sheet: total
fruit	strain	temperat	egg to pupa duration	pupa to adult duration	sex 1=female2=male
apples	88΄6	30	13
apples	88΄6	30	13
apples	88΄6	30	18	4	2
apples	88΄6	30	18	4	1
apples	88΄6	30	16
apples	88΄6	30	18	4	2
apples	88΄6	30	18	4	1
apples	88΄6	30	24
apples	88΄6	30	24
apples	wildish	30	13
apples	wildish	30	13	9	2
apples	wildish	30	13	10	2
apples	wildish	30	13	9	2
apples	wildish	30	13	7	1
apples	wildish	30	13	8	1
apples	wildish	30	13	7	1
apples	wildish	30	13	6	1
apples	wildish	30	13	9	2
apples	wildish	30	13	8	2
apples	wildish	30	13
apples	wildish	30	13
apples	wildish	30	13	9	1
apples	wildish	30	15
apples	wildish	30	15	8	2
apples	wildish	30	15	8	2
apples	wildish	30	15
apples	wildish	30	15
apples	wildish	30	15	7	2
apples	wildish	30	14	8	1
apples	wildish	30	14
apples	wildish	30	14
apples	wildish	30	14	7	1
apples	wildish	30	14
apples	wildish	30	14	7	2
apples	wildish	30	14
apples	wildish	30	14	7	1
apples	wildish	30	14
apples	wildish	30	14
apples	wildish	30	13	8	1
apples	wildish	30	13
apples	wildish	30	13	8	1
apples	wildish	30	15
apples	wildish	30	15	8	2
apples	wildish	30	15	8	2
apples	wildish	30	15	8	1
apples	wildish	30	15	8	1
apples	wildish	30	18
apples	wildish	30	18	8	2
apples	wildish	30	18
apples	wildish	30	18
apples	wildish	30	16	6	1
apples	wildish	30	16	7	2
apples	wildish	30	13	7	1
apples	wildish	30	16
apples	wildish	30	16	6	1
apples	wildish	30	16	6	2
apples	wildish	30	16
apples	wildish	30	16	7	1
apples	wildish	30	18
apples	wildish	30	13	7	1
apples	wildish	30	13	7	2
apples	wildish	30	13	6	2
apples	wildish	30	19	6	1
apples	wildish	30	19	5	2
apples	wildish	30	19	10	2
apples	wildish	30	20	8	1
apples	wildish	30	28
apples	wildish	30	13	5	1
apples	wildish	30	13	6	2
apples	wildish	30	13	6	2
apples	wildish	30	13	6	2
apples	wildish	30	13	7	1
apples	wildish	30	13	7	2
apples	wildish	30	13	6	1
apples	wildish	30	13	6	1
apples	wildish	30	19	6	2
apples	wildish	30	19	6	2
apples	wildish	30	18
apples	wildish	30	18	8	2*
apples	wildish	30	22
apples	wildish	30	18	6	1
apples	wildish	30	22
apples	wildish	30	18	7	2
apples	wildish	30	21
apples	wildish	30	21
apples	wildish	30	20	8	1
apples	wildish	30	24
apples	wildish	30	19	10	2
apples	wildish	25	18	12	2
apples	wildish	25	18	11	1
apples	wildish	25	18	12	2
apples	wildish	25	18	11	2
apples	wildish	25	18
apples	wildish	25	18	12	2
apples	wildish	25	18	11	2
apples	wildish	25	18	11	2
apples	wildish	25	18	11	2
apples	wildish	25	18
apples	wildish	25	18	12	2
apples	wildish	25	18	12	1
apples	wildish	25	18	14	2*
apples	wildish	25	18	11	2
apples	wildish	25	18	12	2
apples	wildish	25	18	11	2
apples	wildish	25	22	11	2
apples	wildish	25	22	10	2
apples	wildish	25	22
apples	wildish	25	20	12	2
apples	wildish	25	20	11	1
apples	wildish	25	20	11	2
apples	wildish	25	20	10	1
apples	wildish	25	22	9	2
apples	wildish	25	22	12	1
apples	wildish	25	22	9	1
apples	wildish	25	22	11	1
apples	wildish	25	22	12	2
apples	wildish	25	22
apples	wildish	25	25
apples	wildish	25	25	9	2
apples	wildish	25	25	11	2
apples	wildish	25	25	12	2
apples	wildish	25	25
apples	wildish	25	25
apples	wildish	25	24	10	2
apples	wildish	25	24	9	1
apples	wildish	25	24	11	1
apples	wildish	25	24
apples	wildish	25	24	10	1
apples	wildish	25	24	9	1
apples	wildish	25	24	8	2
apples	wildish	25	23
apples	wildish	25	23	12	2
apples	wildish	25	25	8	2
apples	wildish	25	25	10	1
apples	wildish	25	25	10	1
apples	wildish	25	27
apples	wildish	25	29
apples	wildish	25	27
apples	wildish	25	28	5	2
apples	wildish	25	28
apples	wildish	25	28
apples	wildish	25	33	7	1
apples	wildish	25	34	6	2
apples	wildish	25	35
apples	wildish	25	23	10	1
apples	wildish	25	23
apples	wildish	25	23
apples	wildish	25	23	12	1
apples	wildish	25	23	13	2
apples	wildish	25	23	15	1
apples	wildish	25	25	11	2
apples	wildish	25	28	10	1
apples	wildish	25	35	9	2
apples	wildish	25	35
apples	wildish	25	44
apples	wildish	25	44	5	1
apples	wildish	25	44	5	1
apples	wildish	25	14	12	2
apples	wildish	25	15	13	2
apples	wildish	25	15	12	1
apples	wildish	25	15
apples	wildish	25	15	12	1
apples	wildish	25	15	12	1
apples	wildish	25	18	9	1
apples	wildish	25	18	12	2
apples	wildish	25	18	12	1
apples	wildish	25	18
apples	wildish	25	18	13	1
apples	wildish	25	18	12	1
apples	wildish	25	18	12	1
apples	wildish	25	17	12	1
apples	wildish	25	17	10	2
apples	wildish	25	18	12	2
apples	wildish	25	18
apples	wildish	25	18	12	2
apples	wildish	25	18	12	1
apples	wildish	25	18	13	2
apples	wildish	25	18	13	2
apples	wildish	25	18	12	1
apples	wildish	25	18	11	2
apples	wildish	25	18	12	2
apples	wildish	25	18	12	2
apples	wildish	25	18	12	2
apples	wildish	25	18	10	1
apples	wildish	25	18	14	2
apples	wildish	25	18	12	2
apples	wildish	25	20
apples	wildish	25	18	10	2
apples	wildish	25	18	13	1
apples	wildish	25	18	11	1
apples	wildish	25	18	12	1
apples	wildish	25	18	9	1
apples	wildish	25	18	10	2
apples	wildish	25	18	12	2
apples	wildish	25	20	13	2
apples	wildish	25	20	12	1
apples	wildish	25	20	12	1
apples	wildish	25	20	13	2
apples	wildish	25	20	13	2
apples	wildish	25	18	13	2
apples	wildish	25	18	9	2
apples	wildish	25	20	13	1
apples	wildish	25	20	12	1
apples	wildish	25	20	12	1
apples	wildish	25	22
apples	wildish	25	22
apples	wildish	25	22	11	1
apples	wildish	25	22
apples	wildish	25	22	13	2
apples	wildish	25	20
apples	wildish	25	25	12	1
apples	wildish	25	24	8	2
apples	wildish	25	25	11	2
apples	wildish	25	25
apples	wildish	25	25
apples	wildish	25	23	11	1
apples	wildish	25	23	10	2
apples	wildish	25	23	11	1
apples	wildish	25	23	8	2
apples	wildish	25	23
apples	wildish	25	23	12	2
apples	wildish	25	23	14	1
apples	wildish	25	23	14	1
apples	wildish	25	27	13	2
apples	wildish	25	27	8	1
apples	wildish	25	27	10	2
apples	wildish	25	27	11	2
apples	wildish	25	46	7	2
apples	wildish	25	17	14	1
apples	wildish	25	17	14	2
apples	Benakeio	25	13	12	2
apples	Benakeio	25	13
apples	Benakeio	25	13	11	2
apples	Benakeio	25	13	12	2
apples	Benakeio	25	15	8	2
apples	Benakeio	25	15	8	1
apples	Benakeio	25	15	9	2
apples	Benakeio	25	15	8	1
apples	Benakeio	25	15	9	2
apples	Benakeio	25	14	12	1
apples	Benakeio	25	15	12	1
apples	Benakeio	25	15	11	1
apples	Benakeio	25	15	12	1
apples	Benakeio	25	14	9	2
apples	Benakeio	25	14	11	1
apples	Benakeio	25	14	8	1
apples	Benakeio	25	14	9	2
apples	Benakeio	25	15	10	2
apples	Benakeio	25	15	12	1
apples	Benakeio	25	15
apples	Benakeio	25	15	11	2
apples	Benakeio	25	17	10	1
apples	Benakeio	25	17	11	2
apples	Benakeio	25	17	12	1
apples	Benakeio	25	17	12	2
apples	Benakeio	25	18
apples	Benakeio	25	18	12	1
apples	Benakeio	25	18	10	2
apples	Benakeio	25	18	9	1
apples	Benakeio	25	18	11	2
apples	Benakeio	25	18	11	2
apples	Benakeio	25	18	11	2
apples	Benakeio	25	18	10	2
apples	Benakeio	25	18	12	2
apples	Benakeio	25	18	12	2
apples	Benakeio	25	18	10	1
apples	Benakeio	25	18	10	2
apples	Benakeio	25	18	10	1
apples	Benakeio	25	20	11	2
apples	Benakeio	25	20	11	1
apples	Benakeio	25	20	11	1
apples	Benakeio	25	19	11	1
apples	Benakeio	25	19	11	2
apples	Benakeio	25	19	11	1
apples	Benakeio	25	19	9	2
apples	Benakeio	25	19	12	1
apples	Benakeio	25	19	12	1
apples	Benakeio	25	19	10	2
apples	Benakeio	25	19
apples	Benakeio	25	20	12	1
apples	Benakeio	25	20	12	2
apples	Benakeio	25	18	10	2
apples	Benakeio	25	18	14	1
apples	Benakeio	25	20	10	2
apples	Benakeio	25	20	12	2
apples	Benakeio	25	20	11	2
apples	Benakeio	25	20	11	2
apples	Benakeio	25	20	11	2
apples	Benakeio	25	20	10	2
apples	Benakeio	25	21	12	2
apples	Benakeio	25	21	12	1
apples	Benakeio	25	21	11	1
apples	Benakeio	25	21
apples	Benakeio	25	22	12	1
apples	Benakeio	25	22
apples	Benakeio	25	27	12	1
apples	Benakeio	25	22
apples	Benakeio	25	22	11	2
apples	Benakeio	25	20	11	1
apples	Benakeio	25	20
apples	Benakeio	25	20	10	2
apples	Benakeio	25	20	11	1
apples	Benakeio	25	24
apples	Benakeio	25	24	10	1
apples	Benakeio	25	24	12	2
apples	Benakeio	25	24	10	1
apples	Benakeio	25	24
apples	Benakeio	25	24	10	2
apples	Benakeio	25	24
apples	Benakeio	25	24	14	2
apples	Benakeio	25	24
apples	Benakeio	25	23	10	2
apples	Benakeio	25	25	10	2
apples	Benakeio	25	25
apples	Benakeio	25	25
apples	Benakeio	25	25	11	1
apples	Benakeio	25	25
apples	Benakeio	25	25	11	1
apples	Benakeio	25	25	10	2
apples	Benakeio	25	27	12	2
apples	Benakeio	25	27
apples	Benakeio	25	23	7	1
apples	Benakeio	25	26	7	2
apples	Benakeio	25	21	11	1
apples	Benakeio	25	28	12	1
apples	Benakeio	25	28	7	2
apples	Benakeio	25	28	7	1
apples	Benakeio	25	28	10	1
apples	Benakeio	25	30	14	1
apples	Benakeio	25	32	8	1
apples	Benakeio	25	32
apples	Benakeio	25	36	10	2
apples	Benakeio	25	37	9	1
apples	Benakeio	25	37
apples	88΄6	15	29	24	2
apples	88΄6	15	29	23	2
apples	88΄6	15	29
apples	88΄6	15	29	19	1
apples	88΄6	15	29	23	1
apples	88΄6	15	29	23	1
apples	88΄6	15	29
apples	88΄6	15	29
apples	88΄6	15	29	23	1
apples	88΄6	15	29	23	2
apples	88΄6	15	29	24	2
apples	88΄6	15	28	20	2
apples	88΄6	15	28	24	1
apples	88΄6	15	28
apples	88΄6	15	32	22	2
apples	88΄6	15	32	22	2
apples	88΄6	15	32	22	2
apples	88΄6	15	32
apples	88΄6	15	32	23	1
apples	88΄6	15	32	23	1
apples	88΄6	15	32	21	1
apples	88΄6	15	32	20	2
apples	88΄6	15	32	23	2
apples	88΄6	15	32	24	1
apples	88΄6	15	32	22	1
apples	88΄6	15	34	22	1
apples	88΄6	15	34	22	2
apples	88΄6	15	34	22	2
apples	88΄6	15	34	22	1
apples	88΄6	15	34	24	2
apples	88΄6	15	34
apples	88΄6	15	34	22	2
apples	88΄6	15	34
apples	88΄6	15	34	22	2
apples	88΄6	15	34	22	1
apples	88΄6	15	34
apples	88΄6	15	34	22	2
apples	88΄6	15	34	27	2
apples	88΄6	15	36	21	2
apples	88΄6	15	36
apples	88΄6	15	36	20	2
apples	88΄6	15	36
apples	88΄6	15	36
apples	88΄6	15	36	23	1
apples	88΄6	15	36	23	1
apples	88΄6	15	36	21	1
apples	88΄6	15	36	21	1
apples	88΄6	15	39	22	1
apples	88΄6	15	39	22	2
apples	88΄6	15	39	22
apples	88΄6	15	39	22	1
apples	88΄6	15	39	22	1
apples	88΄6	15	39	22
apples	88΄6	15	39	22	1
apples	88΄6	15	41	19	2
apples	88΄6	15	41	22	2
apples	88΄6	15	41	18
apples	88΄6	15	47	21	2
apples	88΄6	15	47	21	2
apples	88΄6	15	47	20	1
apples	88΄6	15	45	20	1
apples	88΄6	15	45	20	2
apples	88΄6	15	50
apples	88΄6	15	48
apples	88΄6	15	48
apples	88΄6	15	61	14	2*
apples	88΄6	15	59
apples	S-10-3	15	43
apples	S-10-3	15	43
apples	S-10-3	15	43	23	2
apples	S-10-3	15	43	23	2
apples	S-10-3	15	45	23	2
apples	S-10-3	15	45
apples	S-10-3	15	45	23	1
apples	S-10-3	15	47	22	2
apples	S-10-3	15	47
apples	S-10-3	15	47	22	2
apples	S-10-3	15	53
apples	S-10-3	15	51
apples	S-10-3	15	55	26	2
apples	S-10-3	15	57	19	2
apples	S-10-3	15	62
apples	S-10-3	15	62
apples	wildish	15	25	26	1
apples	wildish	15	25	25	2
apples	wildish	15	25	26	1
apples	wildish	15	25	25	2
apples	wildish	15	25	26	2
apples	wildish	15	25	23	1
apples	wildish	15	25	25	2
apples	wildish	15	24	25	2
apples	wildish	15	24	25	1
apples	wildish	15	26
apples	wildish	15	27	25	2
apples	wildish	15	27
apples	wildish	15	27
apples	wildish	15	27	24	1
apples	wildish	15	27
apples	wildish	15	27	24	1
apples	wildish	15	27	25	1
apples	wildish	15	27
apples	wildish	15	27	25	1
apples	wildish	15	27	25	1
apples	wildish	15	26	26	2
apples	wildish	15	26	26	2
apples	wildish	15	27
apples	wildish	15	27	24	1
apples	wildish	15	27	24	2
apples	wildish	15	27
apples	wildish	15	27	22	2*
apples	wildish	15	27
apples	wildish	15	26	24	1
apples	wildish	15	29	25	1
apples	wildish	15	29	28	2
apples	wildish	15	29	25	2
apples	wildish	15	29	25	2
apples	wildish	15	29	25	1
apples	wildish	15	28
apples	wildish	15	29	27	1
apples	wildish	15	29	23	2
apples	wildish	15	29	25	2
apples	wildish	15	31	25	1
apples	wildish	15	31	24	1
apples	wildish	15	30
apples	wildish	15	30	26	2
apples	wildish	15	30	26	2
apples	wildish	15	30	25	1
apples	wildish	15	30	24	1
apples	wildish	15	30	24	2
apples	wildish	15	30	23	2
apples	wildish	15	30	23	2
apples	wildish	15	30	23	1
apples	wildish	15	30
apples	wildish	15	30	24	2
apples	wildish	15	30
apples	wildish	15	30
apples	wildish	15	31	25	1
apples	wildish	15	31	27	2
apples	wildish	15	31
apples	wildish	15	31	25	2
apples	wildish	15	34	25	1
apples	wildish	15	34	24	1
apples	wildish	15	34	25	2
apples	wildish	15	34	25	2
apples	wildish	15	34	25	1
apples	wildish	15	34	25	2
apples	wildish	15	34	24	2
apples	wildish	15	34	23	1
apples	wildish	15	34	22	1
apples	wildish	15	34	25	1
apples	wildish	15	34	24	1
apples	wildish	15	34	24	2
apples	wildish	15	34	23	1
apples	wildish	15	34	23	2
apples	wildish	15	34	24	1
apples	wildish	15	35
apples	wildish	15	35	21	1
apples	wildish	15	35	16	2
apples	wildish	15	38	17	2
apples	wildish	15	38	24	1
apples	wildish	15	39	22	1
apples	wildish	15	39	22	1
apples	wildish	15	38
apples	wildish	15	38	24	2
apples	wildish	15	37	24	2
apples	wildish	15	39	22	2
apples	wildish	15	38	26	2
apples	wildish	15	38
apples	wildish	15	38	24	1
apples	wildish	15	38	24	1
apples	wildish	15	37	24	1
apples	wildish	15	40	22	1
apples	wildish	15	40	22	2
apples	wildish	15	40	23	1
apples	wildish	15	40	25	2
apples	wildish	15	40	22	2
apples	wildish	15	40	25	2
apples	wildish	15	42	23	1
apples	wildish	15	42	25	2
apples	wildish	15	41	23	2
apples	wildish	15	47	26	2
apples	wildish	15	47	20	1
apples	wildish	15	46	21	2
apples	wildish	15	47
apples	wildish	15	47	26	1
apples	wildish	15	47	28	1
apples	wildish	15	47
apples	wildish	15	47	26	1
apples	wildish	15	50	20	1
apples	wildish	15	48	20	1
apples	wildish	15	48	24	1
apples	wildish	15	48	20	2
apples	wildish	15	48	24	1
apples	wildish	15	48	23	1
apples	wildish	15	48	20	2
apples	wildish	15	48	21	1
apples	wildish	15	48
apples	wildish	15	48
apples	wildish	15	53
apples	wildish	15	51
apples	wildish	15	55	23	2
apples	wildish	15	55	23	2
apples	wildish	15	55
apples	wildish	15	55	23	2*
apples	wildish	15	55
apples	wildish	15	55	23	2
apples	wildish	15	57
apples	wildish	15	72	15	2
apples	Benakeio	15	24	24	1
apples	Benakeio	15	24	24	2
apples	Benakeio	15	26
apples	Benakeio	15	26	21	1
apples	Benakeio	15	26	22	2
apples	Benakeio	15	26
apples	Benakeio	15	26	21	1
apples	Benakeio	15	26	21	1
apples	Benakeio	15	26
apples	Benakeio	15	26
apples	Benakeio	15	27	23	2
apples	Benakeio	15	27
apples	Benakeio	15	27	23	1
apples	Benakeio	15	27	23	2
apples	Benakeio	15	27	24	1
apples	Benakeio	15	27	23	1
apples	Benakeio	15	27	22	2
apples	Benakeio	15	29	24	2*
apples	Benakeio	15	29	21	1
apples	Benakeio	15	29	22	1
apples	Benakeio	15	29	22	1
apples	Benakeio	15	29	23	2
apples	Benakeio	15	29	22	1
apples	Benakeio	15	29	21	2
apples	Benakeio	15	29	22	1
apples	Benakeio	15	28	22	1
apples	Benakeio	15	28	22	1
apples	Benakeio	15	28	23	2
apples	Benakeio	15	28	22	2
apples	Benakeio	15	32
apples	Benakeio	15	32	23	2
apples	Benakeio	15	31		1
apples	Benakeio	15	31
apples	Benakeio	15	31	21	1
apples	Benakeio	15	31	21	1
apples	Benakeio	15	32	22	1
apples	Benakeio	15	32	22	2
apples	Benakeio	15	32	20	1
apples	Benakeio	15	32	23	1
apples	Benakeio	15	32	23	1
apples	Benakeio	15	32	20	1
apples	Benakeio	15	32	21	1
apples	Benakeio	15	32	21	1
apples	Benakeio	15	32	22	1
apples	Benakeio	15	31
apples	Benakeio	15	31	24	2
apples	Benakeio	15	31	22	1
apples	Benakeio	15	31
apples	Benakeio	15	31	20	2
apples	Benakeio	15	31	21	1
apples	Benakeio	15	31	22	1
apples	Benakeio	15	34	22	2
apples	Benakeio	15	34	23	1
apples	Benakeio	15	33	21	1
apples	Benakeio	15	33	22	2
apples	Benakeio	15	33	21	1
apples	Benakeio	15	33	22	2
apples	Benakeio	15	33
apples	Benakeio	15	33	21	1
apples	Benakeio	15	33	22	2
apples	Benakeio	15	34	22	2
apples	Benakeio	15	34
apples	Benakeio	15	34	21	2
apples	Benakeio	15	36	22	2
apples	Benakeio	15	36	22	2
apples	Benakeio	15	36
apples	Benakeio	15	36	21	2
apples	Benakeio	15	36	21	2
apples	Benakeio	15	36	21	1
apples	Benakeio	15	36	19	2
apples	Benakeio	15	35	21	2
apples	Benakeio	15	35
apples	Benakeio	15	38	17	1
apples	Benakeio	15	39	22	2
apples	Benakeio	15	39	20	1
apples	Benakeio	15	39	17	1
apples	Benakeio	15	39	20	2
apples	Benakeio	15	38	20	2
apples	Benakeio	15	37	22	1
apples	Benakeio	15	40	19	2
apples	Benakeio	15	40	19	2
apples	Benakeio	15	46	16	2
apples	Benakeio	15	47	16	2
apples	Benakeio	15	47
apples	Benakeio	15	45	23	1
apples	Benakeio	15	45	22	2
apples	Benakeio	15	45	20	2
apples	Benakeio	15	45	21	1
apples	Benakeio	15	50	26	2
apples	Benakeio	15	50
apples	Benakeio	15	50
apples	Benakeio	15	48
apples	Benakeio	15	48	26	1
apples	Benakeio	15	49	24	1
apples	Benakeio	15	51	27	1
apples	Benakeio	15	57
apples	Benakeio	15	57
apples	Benakeio	15	57	20	1
apples	Benakeio	15	65
apples	Benakeio	15	63	28	2
bitter oranges	88;6	30	10
bitter oranges	88;6	30	10
bitter oranges	88;6	30	10
bitter oranges	88;6	30	14
bitter oranges	88;6	30	12
bitter oranges	88;6	30	12
bitter oranges	88;6	30	15
bitter oranges	wildish	30	10
bitter oranges	wildish	30	10	7	1
bitter oranges	wildish	30	10	7	2
bitter oranges	wildish	30	10	6	2
bitter oranges	wildish	30	10
bitter oranges	wildish	30	10	8	1
bitter oranges	wildish	30	10
bitter oranges	wildish	30	10	9	1
bitter oranges	wildish	30	10	8	1
bitter oranges	wildish	30	10	8	2
bitter oranges	wildish	30	10	9	1
bitter oranges	wildish	30	10
bitter oranges	wildish	30	10	6	2
bitter oranges	wildish	30	10	6	2
bitter oranges	wildish	30	10	8	2
bitter oranges	wildish	30	10
bitter oranges	wildish	30	11	9	1
bitter oranges	wildish	30	10
bitter oranges	wildish	30	10
bitter oranges	wildish	30	10
bitter oranges	wildish	30	10	9	2
bitter oranges	wildish	30	10
bitter oranges	wildish	30	10	9	2
bitter oranges	wildish	30	10
bitter oranges	wildish	30	10
bitter oranges	wildish	30	10	8	2
bitter oranges	wildish	30	12
bitter oranges	wildish	30	12
bitter oranges	wildish	30	10
bitter oranges	wildish	30	13	8	2
bitter oranges	wildish	30	12
bitter oranges	wildish	30	12
bitter oranges	wildish	30	12
bitter oranges	wildish	30	13
bitter oranges	wildish	30	13
bitter oranges	wildish	30	13
bitter oranges	wildish	30	13	10	2
bitter oranges	wildish	30	13
bitter oranges	wildish	30	13	8	2
bitter oranges	wildish	30	13
bitter oranges	wildish	30	13	7	2
bitter oranges	wildish	30	13	8	2
bitter oranges	wildish	30	13	7	2
bitter oranges	wildish	30	13	10	1
bitter oranges	wildish	30	12
bitter oranges	wildish	30	12	9	2
bitter oranges	wildish	30	12	8	1
bitter oranges	wildish	30	12
bitter oranges	wildish	30	13	8	2
bitter oranges	wildish	30	10	10	2
bitter oranges	wildish	30	10
bitter oranges	wildish	30	10	10	2
bitter oranges	wildish	30	10
bitter oranges	wildish	30	13
bitter oranges	wildish	30	13	8	2
bitter oranges	wildish	30	13
bitter oranges	wildish	30	15
bitter oranges	wildish	30	15	8	1
bitter oranges	wildish	30	18	5	2
bitter oranges	wildish	30	15
bitter oranges	wildish	30	15
bitter oranges	wildish	30	20
bitter oranges	wildish	30	18
bitter oranges	wildish	30	18
bitter oranges	wildish	30	18	9	2
bitter oranges	wildish	30	22
bitter oranges	Benakeio	30	10		1
bitter oranges	Benakeio	30	10		1
bitter oranges	Benakeio	30	11		1
bitter oranges	Benakeio	30	11		1
bitter oranges	Benakeio	30	10		2
bitter oranges	Benakeio	30
bitter oranges	Benakeio	30	12		2
bitter oranges	Benakeio	30	13		1
bitter oranges	Benakeio	30	10		2
bitter oranges	Benakeio	30	10
bitter oranges	Benakeio	30	12		1
bitter oranges	Benakeio	30	13
bitter oranges	Benakeio	30	13
bitter oranges	Benakeio	30	13
bitter oranges	88;6	25	12
bitter oranges	88;6	25	12	10	1
bitter oranges	88;6	25	12
bitter oranges	88;6	25	12
bitter oranges	88;6	25	12
bitter oranges	88;6	25	16
bitter oranges	88;6	25	17	7	1
bitter oranges	88;6	25	20	4	2
bitter oranges	88;6	25	20	12	2
bitter oranges	88;6	25	24
bitter oranges	88;6	25	24	8	1
bitter oranges	S-10-3	25	14
bitter oranges	S-10-3	25	14	12	2
bitter oranges	S-10-3	25	17	9	1
bitter oranges	S-10-3	25	16	8	1
bitter oranges	S-10-3	25	16	9	2
bitter oranges	S-10-3	25	17	9	1
bitter oranges	S-10-3	25	17	8	2
bitter oranges	S-10-3	25	15	9	2
bitter oranges	S-10-3	25	15	11	1
bitter oranges	S-10-3	25	15	11	2
bitter oranges	S-10-3	25	19	10	1
bitter oranges	S-10-3	25	18	9	2
bitter oranges	S-10-3	25	18
bitter oranges	S-10-3	25	21	7	2
bitter oranges	S-10-3	25	21	12	2
bitter oranges	S-10-3	25	23
bitter oranges	S-10-3	25	23	11	1
bitter oranges	S-10-3	25	24
bitter oranges	S-10-3	25	24
bitter oranges	wildish	25	13	10	2
bitter oranges	wildish	25	13	11	2
bitter oranges	wildish	25	13	11	2
bitter oranges	wildish	25	13	11	1
bitter oranges	wildish	25	13	10	2
bitter oranges	wildish	25	13	12	2
bitter oranges	wildish	25	14
bitter oranges	wildish	25	14	11	1
bitter oranges	wildish	25	13
bitter oranges	wildish	25	13	12	2
bitter oranges	wildish	25	13	11	1
bitter oranges	wildish	25	13	11	2
bitter oranges	wildish	25	13	11	1
bitter oranges	wildish	25	13	12	2
bitter oranges	wildish	25	13
bitter oranges	wildish	25	16	12	1
bitter oranges	wildish	25	15
bitter oranges	wildish	25	15	13	1
bitter oranges	wildish	25	13	11	2
bitter oranges	wildish	25	13	12	1
bitter oranges	wildish	25	13	12	2
bitter oranges	wildish	25	13
bitter oranges	wildish	25	15
bitter oranges	wildish	25	15	11	2
bitter oranges	wildish	25	15
bitter oranges	wildish	25	15
bitter oranges	wildish	25	15
bitter oranges	wildish	25	15
bitter oranges	wildish	25	15	11	1
bitter oranges	wildish	25	13	12	1
bitter oranges	wildish	25	13
bitter oranges	wildish	25	13
bitter oranges	wildish	25	13	12	2
bitter oranges	wildish	25	13	13	1
bitter oranges	wildish	25	13
bitter oranges	wildish	25	13	10	2
bitter oranges	wildish	25	17
bitter oranges	wildish	25	17	11	2
bitter oranges	wildish	25	15	12	1
bitter oranges	wildish	25	15
bitter oranges	wildish	25	15	11	2
bitter oranges	wildish	25	15
bitter oranges	wildish	25	17
bitter oranges	wildish	25	17
bitter oranges	wildish	25	17
bitter oranges	wildish	25	17	13	2
bitter oranges	wildish	25	18
bitter oranges	wildish	25	20	11	2
bitter oranges	wildish	25	18
bitter oranges	wildish	25	18	10	1
bitter oranges	wildish	25	20	11	1
bitter oranges	wildish	25	20
bitter oranges	wildish	25	18	8	2
bitter oranges	wildish	25	18	8	2
bitter oranges	wildish	25	18	10	1
bitter oranges	wildish	25	18	10	2
bitter oranges	wildish	25	20	10	2
bitter oranges	wildish	25	20	11	2
bitter oranges	wildish	25	20	11	1
bitter oranges	wildish	25	20
bitter oranges	wildish	25	20	6	2
bitter oranges	wildish	25	20	11	2
bitter oranges	wildish	25	25
bitter oranges	wildish	25	25	5	2
bitter oranges	wildish	25	25
bitter oranges	wildish	25	25	4	1
bitter oranges	wildish	25	25
bitter oranges	wildish	25	27
bitter oranges	Benakeio	25	12	10	2
bitter oranges	Benakeio	25	12	9	1
bitter oranges	Benakeio	25	12	9	2
bitter oranges	Benakeio	25	14
bitter oranges	Benakeio	25	14	11	2
bitter oranges	Benakeio	25	14	11	2
bitter oranges	Benakeio	25	13	9	1
bitter oranges	Benakeio	25	13	11	1
bitter oranges	Benakeio	25	13	9	2
bitter oranges	Benakeio	25	13
bitter oranges	Benakeio	25	13	11	1
bitter oranges	Benakeio	25	13	11	2
bitter oranges	Benakeio	25	13	10	1
bitter oranges	Benakeio	25	13	10	1
bitter oranges	Benakeio	25	13
bitter oranges	Benakeio	25	13
bitter oranges	Benakeio	25	13	10	1
bitter oranges	Benakeio	25	13	10	2
bitter oranges	Benakeio	25	13
bitter oranges	Benakeio	25	13	11	1
bitter oranges	Benakeio	25	16	9	2
bitter oranges	Benakeio	25	16
bitter oranges	Benakeio	25	16	9	2
bitter oranges	Benakeio	25	15	10	2
bitter oranges	Benakeio	25	15	10	1
bitter oranges	Benakeio	25	15
bitter oranges	Benakeio	25	13	9	1
bitter oranges	Benakeio	25	13	11	2
bitter oranges	Benakeio	25	13	10	2
bitter oranges	Benakeio	25	15	9	1
bitter oranges	Benakeio	25	15	8	1
bitter oranges	Benakeio	25	15
bitter oranges	Benakeio	25	15	8	2
bitter oranges	Benakeio	25	18
bitter oranges	Benakeio	25	15	10	2
bitter oranges	Benakeio	25	15	10	2
bitter oranges	Benakeio	25	18	9	2
bitter oranges	Benakeio	25	18
bitter oranges	Benakeio	25	18	11	1
bitter oranges	Benakeio	25	18	9	2
bitter oranges	Benakeio	25	18	9	2
bitter oranges	Benakeio	25	18	9	2
bitter oranges	Benakeio	25	18	9	1
bitter oranges	Benakeio	25	18	9	2
bitter oranges	Benakeio	25	18	10	2
bitter oranges	Benakeio	25	22	10	2
bitter oranges	88;6	15	33	25	2
bitter oranges	88;6	15	35	15	1
bitter oranges	88;6	15	35	23	2
bitter oranges	88;6	15	35
bitter oranges	88;6	15	35	15	2
bitter oranges	88;6	15	43
bitter oranges	S-10-3	15	28
bitter oranges	S-10-3	15	31
bitter oranges	S-10-3	15	31	20	1
bitter oranges	S-10-3	15	31	20	2
bitter oranges	S-10-3	15	30	31	2
bitter oranges	S-10-3	15	30	20	2
bitter oranges	S-10-3	15	32	20	2
bitter oranges	S-10-3	15	34	25	1
bitter oranges	S-10-3	15	34	26	2
bitter oranges	S-10-3	15	47	22	2
bitter oranges	S-10-3	15	38
bitter oranges	S-10-3	15	38
bitter oranges	S-10-3	15	38
bitter oranges	S-10-3	15	39	24	1
bitter oranges	S-10-3	15	39
bitter oranges	S-10-3	15	44	22	1
bitter oranges	wildish	15	20
bitter oranges	wildish	15	20
bitter oranges	wildish	15	20	25	2
bitter oranges	wildish	15	20
bitter oranges	wildish	15	20
bitter oranges	wildish	15	20
bitter oranges	wildish	15	20
bitter oranges	wildish	15	20	23	2
bitter oranges	wildish	15	21	23	1
bitter oranges	wildish	15	21	21	2
bitter oranges	wildish	15	21	23	1
bitter oranges	wildish	15	21	21	1
bitter oranges	wildish	15	22	24	1
bitter oranges	wildish	15	22	23	1
bitter oranges	wildish	15	22
bitter oranges	wildish	15	22
bitter oranges	wildish	15	22	23	1
bitter oranges	wildish	15	22	24	2
bitter oranges	wildish	15	22	24	1
bitter oranges	wildish	15	22	24	2
bitter oranges	wildish	15	23	24	2
bitter oranges	wildish	15	23
bitter oranges	wildish	15	23
bitter oranges	wildish	15	22	24	1
bitter oranges	wildish	15	22	23	2
bitter oranges	wildish	15	24
bitter oranges	wildish	15	24	23	1
bitter oranges	wildish	15	22
bitter oranges	wildish	15	22
bitter oranges	wildish	15	24	23	2
bitter oranges	wildish	15	24
bitter oranges	wildish	15	24	24	2
bitter oranges	wildish	15	24
bitter oranges	wildish	15	25
bitter oranges	wildish	15	25	25	1
bitter oranges	wildish	15	25
bitter oranges	wildish	15	27
bitter oranges	wildish	15	27
bitter oranges	wildish	15	27	26	2
bitter oranges	wildish	15	26	24	2
bitter oranges	wildish	15	24
bitter oranges	wildish	15	26	21	2
bitter oranges	wildish	15	26	24	1
bitter oranges	wildish	15	26
bitter oranges	wildish	15	26	25	1
bitter oranges	wildish	15	26
bitter oranges	wildish	15	24
bitter oranges	wildish	15	24	25	1
bitter oranges	wildish	15	24
bitter oranges	wildish	15	24
bitter oranges	wildish	15	24	25	1
bitter oranges	wildish	15	24
bitter oranges	wildish	15	24	26	1
bitter oranges	wildish	15	24	25	2
bitter oranges	wildish	15	24	24	2
bitter oranges	wildish	15	24	24	1
bitter oranges	wildish	15	24
bitter oranges	wildish	15	29	22	1
bitter oranges	wildish	15	29	22	1
bitter oranges	wildish	15	32	20	2
bitter oranges	wildish	15	32	22	2
bitter oranges	wildish	15	32
bitter oranges	wildish	15	29	22	1
bitter oranges	wildish	15	29	22	1
bitter oranges	wildish	15	29
bitter oranges	wildish	15	32
bitter oranges	wildish	15	34
bitter oranges	wildish	15	34
bitter oranges	wildish	15	34	13	2
bitter oranges	wildish	15	34	13	1
bitter oranges	wildish	15	34	13	1
bitter oranges	wildish	15	27	23	1
bitter oranges	wildish	15	27	20	2
bitter oranges	wildish	15	27	23	2
bitter oranges	wildish	15	27
bitter oranges	wildish	15	27
bitter oranges	wildish	15	27
bitter oranges	wildish	15	27	23	2
bitter oranges	wildish	15	27	23	2
bitter oranges	Benakeio	15	20
bitter oranges	Benakeio	15	20	18	1
bitter oranges	Benakeio	15	21
bitter oranges	Benakeio	15	21	18	2
bitter oranges	Benakeio	15	21	18	1
bitter oranges	Benakeio	15	20	21	1
bitter oranges	Benakeio	15	20	21
bitter oranges	Benakeio	15	23	17	2
bitter oranges	Benakeio	15	23	20	2
bitter oranges	Benakeio	15	22	22	2
bitter oranges	Benakeio	15	24	20	2
bitter oranges	Benakeio	15	24	21	1
bitter oranges	Benakeio	15	24
bitter oranges	Benakeio	15	24
bitter oranges	Benakeio	15	25	21	2
bitter oranges	Benakeio	15	22	21	1
bitter oranges	Benakeio	15	22	23	2
bitter oranges	Benakeio	15	24	22	2
bitter oranges	Benakeio	15	22	21	2
bitter oranges	Benakeio	15	24	21	1
bitter oranges	Benakeio	15	24	21	2
bitter oranges	Benakeio	15	24
bitter oranges	Benakeio	15	26
bitter oranges	Benakeio	15	26	22	2
bitter oranges	Benakeio	15	34
bitter oranges	Benakeio	15	34	20	2
bitter oranges	Benakeio	15	32	20	1
bitter oranges	Benakeio	15	32	18	2
bitter oranges	Benakeio	15	38	19	1
bitter oranges	Benakeio	15	38	25	1
bitter oranges	Benakeio	15	35	25	1
bitter oranges	Benakeio	15	30	10	2
bitter oranges	Benakeio	15	30	14	2
